# Supplementary material for: From causal loop diagrams to future scenarios: Using the cross-impact balance method to augment understanding of urban health in Latin America
Source: Soc Sci Med. Author manuscript; Available in PMC 2021 Aug 1. (PMC8287591; doi:10.1016/j.socscimed.2021.114157)
Supplement: Multimedia component 3 [file EMS131094-supplement-Multimedia_component_3.xlsx]

## Sheet: Table of contents
	Appendix C: The potential impact of external interventions on scenarios of each category
	To gain insight into the potential impact of external interventions on the system, we examined how the health-promoting state of each individual factor was associated with scenarios
	>> overall, by category (‘healthy system’, ‘healthy’, ‘mixed’ and ‘unhealthy’)										Sheet label
	1. Impact of low chronic disease prevalence on each scenario category										I_chronicD
	2. Impact of high physical activity on each scenario category										I_PA
	3. Impact of low ultra-processed food consumption on each scenario category										I_UPF
	4. Impact of high regulation of food marketing on each scenario category										I_marketing
	5. Impact of high sugasweetened beverage (SSB)/ processed food taxes on each scenario category										I_SSB
	6. Impact of high free time on each scenario category										I_freetime
	7. Impact of high political will for social change on each scenario category										I_polWill
	8. Impact of low car use on each scenario category										I_carUse
	9. Impact of high street safety on each scenario category										I_safety
	10. Impact of high public transport subsidies on each scenario category										I_PTsubsidies
	11. Impact of low price of healthy food on each scenario category										I_HfoodCost
	>> by region, among all consistent scenarios										I_by region

## Sheet: I_chronicD
		Scenario category	Healthy outcome						Mixed outcome
External intervention associated with…	Factor	Scenario number	1*	2*	3*	4	5	6	7	8	9	10	11	12	13	14	15
>>>> LOW	Prevalence of chronic disease		L	L	L	L	L	L	L	L	L	L	L	L	L	L	L
	Physical activity		H	H	H	H	H	H	H	H	L	L	L	L	L	L	L
	Consumption of highly processed food		L	L	L	L	L	L	H	H	L	L	H	H	H	H	H
	Regulation of food marketing		H	H	H	L	L	L	H	H	L	L	H	H	L	L	L
	SSB/ processed food taxes		H	H	H	L	L	L	L	L	L	L	H	L	L	L	L
	Free time		L	L	H	H	H	H	L	L	H	H	L	L	L	L	L
	Political will for social change		H	H	H	L	L	L	L	L	L	L	L	L	L	L	L
	Car use		L	L	H	L	H	H	L	L	L	H	H	H	H	H	H
	Street safety		H	H	H	H	H	L	H	H	L	L	L	L	L	L	L
	Public transport subsidies		H	H	H	H	L	L	L	L	L	L	L	L	L	L	L
	Price of healthy food		L	H	H	H	H	H	L	H	L	H	H	H	L	L	H
			Factor state
			L = Low	Green: health promoting
			H = High	Red: health restricting
			Scenario definitions:
			Healthy outcome		Scenarios with all health outcomes - prevalence of chronic disease, physical activity & consumption of highly processed food - in a health promoting (green) state
			Mixed outcome		Scenarios with health outcomes - prevalence of chronic disease, physical activity & consumption of highly processed food - in health restricting & health promoting (red and green) states
			Unhealthy outcome		Scenarios with all health outcomes - prevalence of chronic disease, physical activity & consumption of highly processed food - in a health restricting (red) state
			Healthy system (*)		Scenarios with eight or more factors (>70%) in a healthy or health promoting (green) state

## Sheet: I_PA
		Scenario category	Healthy outcome								Mixed outcome
External intervention associated with…	Factor	Scenario number	1*	2*	3*	4	5	6	7	8	9*	10	11	12
	Prevalence of chronic disease		L	L	L	L	L	L	L	L	H	H	H	H
>>>> HIGH	Physical activity		H	H	H	H	H	H	H	H	H	H	H	H
	Consumption of highly processed food		L	L	L	L	L	L	L	L	H	H	H	H
	Regulation of food marketing		H	H	H	L	L	L	L	L	H	H	H	L
	SSB/ processed food taxes		H	H	H	L	L	L	L	L	H	H	H	L
	Free time		L	L	H	H	H	H	H	H	H	H	L	L
	Political will for social change		H	H	H	L	L	L	L	L	H	H	L	L
	Car use		L	L	H	L	H	L	H	H	L	H	L	H
	Street safety		H	H	H	H	H	L	H	L	H	L	H	L
	Public transport subsidies		H	H	H	H	H	L	L	L	H	L	L	H
	Price of healthy food		L	H	H	H	H	L	H	H	H	H	H	H
			Factor state
			L = Low	Green: health promoting
			H = High	Red: health restricting
			Scenario definitions:
			Healthy outcome		Scenarios with all health outcomes - prevalence of chronic disease, physical activity & consumption of highly processed food - in a health promoting (green) state
			Mixed outcome		Scenarios with health outcomes - prevalence of chronic disease, physical activity & consumption of highly processed food - in health restricting & health promoting (red and green) states
			Unhealthy outcome		Scenarios with all health outcomes - prevalence of chronic disease, physical activity & consumption of highly processed food - in a health restricting (red) state
			Healthy system (*)		Scenarios with eight or more factors (>70%) in a healthy or health promoting (green) state

## Sheet: I_UPF
		Scenario category	Healthy outcome							Mixed outcome
External intervention associated with…	Factor	Scenario number	1*	2*	3*	4	5	6	7	8*	9	10	11	12	13	14	15	16	17
	Prevalence of chronic disease		L	L	L	L	L	L	L	H	H	H	L	L	H	H	H	H	H
	Physical activity		H	H	H	H	H	H	H	H	H	H	L	L	L	L	L	L	L
>>>> LOW	Consumption of highly processed food		L	L	L	L	L	L	L	L	L	L	L	L	L	L	L	L	L
	Regulation of food marketing		H	H	H	H	L	L	L	H	H	L	L	L	H	H	H	L	L
	SSB/ processed food taxes		H	H	H	L	L	L	L	H	H	L	L	L	H	H	L	L	L
	Free time		H	L	L	L	H	H	H	H	H	L	H	H	H	L	L	L	L
	Political will for social change		H	H	H	L	L	L	L	H	H	L	L	L	H	L	L	L	L
	Car use		H	L	L	L	L	H	H	L	H	H	H	L	H	H	H	H	H
	Street safety		H	H	H	H	H	H	L	H	L	H	L	L	L	L	L	L	L
	Public transport subsidies		H	H	H	L	H	L	L	H	L	H	L	L	L	L	L	H	L
	Price of healthy food		H	L	H	L	H	H	H	H	H	H	H	L	H	H	L	H	H
			Factor state
			L = Low	Green: health promoting
			H = High	Red: health restricting
			Scenario definitions:
			Healthy outcome		Scenarios with all health outcomes - prevalence of chronic disease, physical activity & consumption of highly processed food - in a health promoting (green) state
			Mixed outcome		Scenarios with health outcomes - prevalence of chronic disease, physical activity & consumption of highly processed food - in health restricting & health promoting (red and green) states
			Unhealthy outcome		Scenarios with all health outcomes - prevalence of chronic disease, physical activity & consumption of highly processed food - in a health restricting (red) state
			Healthy system (*)		Scenarios with eight or more factors (>70%) in a healthy or health promoting (green) state

## Sheet: I_marketing
		Scenario category	Healthy outcome			Mixed outcome						Unhealthy outcome
External intervention associated with…	Factor	Scenario number	1*	2*	3*	4*	5	6	7	8*	9	10	11	12	13	14	15	16	17
	Prevalence of chronic disease		L	L	L	L	L	L	H	H	H	H	H	H	H	H	H	H	H
	Physical activity		H	H	H	L	L	L	L	H	H	L	L	L	L	L	L	L	L
	Consumption of highly processed food		L	L	L	L	L	L	L	H	H	H	H	H	H	H	H	H	H
>>>> HIGH	Regulation of food marketing		H	H	H	H	H	H	H	H	H	H	H	H	H	H	H	H	H
	SSB/ processed food taxes		H	H	H	H	L	L	H	H	H	H	L	H	H	L	L	L	L
	Free time		L	L	H	H	H	H	L	H	L	H	L	L	L	L	L	L	L
	Political will for social change		H	H	H	H	H	L	L	H	L	H	L	L	L	L	L	L	L
	Car use		L	L	H	H	H	L	H	L	L	H	H	H	H	H	H	H	H
	Street safety		H	H	H	L	L	L	L	H	H	L	L	L	L	L	L	L	L
	Public transport subsidies		H	H	H	H	H	L	L	H	L	L	H	L	L	L	L	L	L
	Price of healthy food		L	H	H	L	L	L	H	H	H	H	H	H	H	L	L	H	H
			Factor state
			L = Low	Green: health promoting
			H = High	Red: health restricting
			Scenario definitions:
			Healthy outcome		Scenarios with all health outcomes - prevalence of chronic disease, physical activity & consumption of highly processed food - in a health promoting (green) state
			Mixed outcome		Scenarios with health outcomes - prevalence of chronic disease, physical activity & consumption of highly processed food - in health restricting & health promoting (red and green) states
			Unhealthy outcome		Scenarios with all health outcomes - prevalence of chronic disease, physical activity & consumption of highly processed food - in a health restricting (red) state
			Healthy system (*)		Scenarios with eight or more factors (>70%) in a healthy or health promoting (green) state

## Sheet: I_SSB
		Scenario category	Healthy outcome									Mixed outcome					Unhealthy outcome
External intervention associated with…	Factor	Scenario number	1*	2*	3*	4*	5*	6*	7	8	9	10*	11	12	13	14	15	16	17	18	19
	Prevalence of chronic disease		L	L	L	L	L	L	L	L	L	H	H	L	L	H	H	H	H	H	H
	Physical activity		H	H	H	H	H	H	H	H	H	H	H	L	L	L	L	L	L	L	L
	Consumption of highly processed food		L	L	L	L	L	L	L	L	L	H	H	L	L	L	H	H	H	H	H
	Regulation of food marketing		H	L	H	H	L	L	H	L	L	H	H	L	L	H	H	H	H	H	L
>>>> HIGH	SSB/ processed food taxes		H	H	H	H	H	H	H	H	H	H	H	H	H	H	H	H	H	H	H
	Free time		L	H	H	L	H	H	L	H	H	H	L	H	H	L	H	L	L	L	L
	Political will for social change		H	H	H	H	H	L	L	L	L	H	L	L	L	L	H	L	L	L	L
	Car use		L	L	H	L	H	L	L	H	H	L	L	L	H	H	H	H	H	H	H
	Street safety		H	H	H	H	H	H	H	H	L	H	H	L	L	L	L	L	L	L	L
	Public transport subsidies		H	H	H	H	H	H	L	L	L	H	L	L	L	L	L	L	L	L	L
	Price of healthy food		L	L	H	H	L	H	H	H	H	H	H	L	H	H	H	L	H	H	L
			Factor state
			L = Low	Green: health promoting
			H = High	Red: health restricting
			Scenario definitions:
			Healthy outcome		Scenarios with all health outcomes - prevalence of chronic disease, physical activity & consumption of highly processed food - in a health promoting (green) state
			Mixed outcome		Scenarios with health outcomes - prevalence of chronic disease, physical activity & consumption of highly processed food - in health restricting & health promoting (red and green) states
			Unhealthy outcome		Scenarios with all health outcomes - prevalence of chronic disease, physical activity & consumption of highly processed food - in a health restricting (red) state
			Healthy system (*)		Scenarios with eight or more factors (>70%) in a healthy or health promoting (green) state

## Sheet: I_freetime
		Scenario category	Healthy outcome							Mixed outcome			Unhealthy outcome
External intervention associated with…	Factor	Scenario number	1*	2*	3*	4*	5	6	7	8	9	10*	11	12
	Prevalence of chronic disease		L	L	L	L	L	L	L	L	L	H	H	H
	Physical activity		H	H	H	H	H	H	H	L	L	H	L	L
	Consumption of highly processed food		L	L	L	L	L	L	L	L	L	H	H	L
	Regulation of food marketing		H	H	H	H	L	L	L	L	L	H	H	H
	SSB/ processed food taxes		H	H	H	L	L	L	L	L	L	H	H	L
>>>> HIGH	Free time		H	H	H	H	H	H	H	H	H	H	H	H
	Political will for social change		H	H	H	L	L	L	L	L	L	H	H	L
	Car use		L	L	H	L	L	H	H	H	L	L	H	H
	Street safety		H	H	H	H	H	H	L	L	L	H	L	L
	Public transport subsidies		H	H	H	L	H	L	L	L	L	H	L	L
	Price of healthy food		L	H	H	L	H	H	H	H	L	H	H	L
					Factor state
					L = Low		Green: health promoting
					H = High		Red: health restricting
					Scenario definitions:
					Healthy outcome			Scenarios with all health outcomes - prevalence of chronic disease, physical activity & consumption of highly processed food - in a health promoting (green) state
					Mixed outcome			Scenarios with health outcomes - prevalence of chronic disease, physical activity & consumption of highly processed food - in health restricting & health promoting (red and green) states
					Unhealthy outcome			Scenarios with all health outcomes - prevalence of chronic disease, physical activity & consumption of highly processed food - in a health restricting (red) state
					Healthy system (*)			Scenarios with eight or more factors (>70%) in a healthy or health promoting (green) state

## Sheet: I_polWill
		Scenario category	Healthy outcome							Mixed outcome			Unhealthy
External intervention associated with…	Factor	Scenario number	1*	2*	3*	4*	5*	6*	7	8	9	10*	11
	Prevalence of chronic disease		L	L	L	L	L	L	L	L	L	H	H
	Physical activity		H	H	H	H	H	H	H	L	L	H	L
	Consumption of highly processed food		L	L	L	L	L	L	L	L	L	H	H
	Regulation of food marketing		H	H	H	L	L	L	L	L	L	H	H
	SSB/ processed food taxes		H	H	H	H	L	L	H	H	L	H	H
	Free time		L	L	H	H	H	H	H	H	H	H	H
>>>> HIGH	Political will for social change		H	H	H	H	H	H	H	H	H	H	H
	Car use		L	L	H	L	L	H	H	H	H	L	H
	Street safety		H	H	H	H	H	H	L	L	L	H	L
	Public transport subsidies		H	H	H	H	H	H	L	H	H	H	L
	Price of healthy food		L	H	H	L	L	L	L	L	L	H	H
			Factor state
			L = Low	Green: health promoting
			H = High	Red: health restricting
			Scenario definitions:
			Healthy outcome		Scenarios with all health outcomes - prevalence of chronic disease, physical activity & consumption of highly processed food - in a health promoting (green) state
			Mixed outcome		Scenarios with health outcomes - prevalence of chronic disease, physical activity & consumption of highly processed food - in health restricting & health promoting (red and green) states
			Unhealthy outcome		Scenarios with all health outcomes - prevalence of chronic disease, physical activity & consumption of highly processed food - in a health restricting (red) state
			Healthy system (*)		Scenarios with eight or more factors (>70%) in a healthy or health promoting (green) state

## Sheet: I_carUse
		Scenario category	Healthy outcome				Mixed outcome			Unhealthy
External intervention associated with…	Factor	Scenario number	1*	2*	3	4*	5	6*	7	8
	Prevalence of chronic disease		L	L	L	L	L	H	H	H
	Physical activity		H	H	H	H	L	H	H	L
	Consumption of highly processed food		L	L	L	L	L	H	H	H
	Regulation of food marketing		H	L	L	H	L	H	H	L
	SSB/ processed food taxes		H	L	L	H	L	H	H	L
	Free time		L	H	H	L	H	H	L	L
	Political will for social change		H	L	L	H	L	H	L	L
>>>> HIGH	Car use		L	L	L	L	L	L	L	L
	Street safety		H	H	H	H	L	H	H	L
	Public transport subsidies		H	H	H	H	L	H	L	L
	Price of healthy food		H	L	H	L	L	H	H	L
			Factor state
			L = Low	Green: health promoting
			H = High	Red: health restricting
			Scenario definitions:
			Healthy outcome		Scenarios with all health outcomes - prevalence of chronic disease, physical activity & consumption of highly processed food - in a health promoting (green) state
			Mixed outcome		Scenarios with health outcomes - prevalence of chronic disease, physical activity & consumption of highly processed food - in health restricting & health promoting (red and green) states
			Unhealthy outcome		Scenarios with all health outcomes - prevalence of chronic disease, physical activity & consumption of highly processed food - in a health restricting (red) state
			Healthy system (*)		Scenarios with eight or more factors (>70%) in a healthy or health promoting (green) state

## Sheet: I_safety
		Scenario category	Healthy outcome					Mixed outcome		Unhealthy outcome
External intervention associated with…	Factor	Scenario number	1*	2*	3*	4	5	6*	7	8	9	10	11	12	13	14	15
	Prevalence of chronic disease		L	L	L	L	L	H	H	H	H	H	H	H	H	H	H
	Physical activity		H	H	H	H	H	H	H	L	L	L	L	L	L	L	L
	Consumption of highly processed food		L	L	L	L	L	H	H	H	H	H	H	H	H	H	H
	Regulation of food marketing		H	H	H	L	L	H	H	L	L	L	H	L	L	H	L
	SSB/ processed food taxes		H	H	H	L	L	H	H	L	L	L	L	L	L	L	L
	Free time		L	L	H	H	H	H	L	H	H	H	L	L	L	L	L
	Political will for social change		H	H	H	L	L	H	L	L	L	L	L	L	L	L	L
	Car use		L	L	H	L	H	L	L	H	H	H	H	H	H	H	H
>>>> HIGH	Street safety		H	H	H	H	H	H	H	H	H	H	H	H	H	H	H
	Public transport subsidies		H	H	H	H	L	H	L	H	H	L	L	H	L	L	L
	Price of healthy food		L	H	H	H	H	H	H	L	H	L	L	H	L	H	H
			Factor state
			L = Low	Green: health promoting
			H = High	Red: health restricting
			Scenario definitions:
			Healthy outcome		Scenarios with all health outcomes - prevalence of chronic disease, physical activity & consumption of highly processed food - in a health promoting (green) state
			Mixed outcome		Scenarios with health outcomes - prevalence of chronic disease, physical activity & consumption of highly processed food - in health restricting & health promoting (red and green) states
			Unhealthy outcome		Scenarios with all health outcomes - prevalence of chronic disease, physical activity & consumption of highly processed food - in a health restricting (red) state
			Healthy system (*)		Scenarios with eight or more factors (>70%) in a healthy or health promoting (green) state

[truncated: 3 more sheets: I_PTsubsidies, I_HfoodCost, I_by Region]
